# Supplementary material for: miR-210 promotes the anti-inflammatory phenotype and M2 polarization in murine macrophages
Source: Front Immunol. 2025 Aug 5;16:1633163. doi: 10.3389/fimmu.2025.1633163 (PMC12361208; doi:10.3389/fimmu.2025.1633163)
Supplement: Supplementary file 2 [file Table1.xlsx]

## Sheet: Sheet1
Supplemental Table 1. Predicted miRNA targets that are significantly up-regulated (FDR<0.05) in M0 or M2 macrophages upon miR-210 KO. Significant instances are annotated with bold (FDR columns).
Gene Name	Gene Description	M0 Macrophages		M2 Macrophages
		FC	FDR	FC	FDR
Gdf3	growth differentiation factor 3	2.34541	0.0029	2.8699	2.48×10-9
Eps8l1	EPS8-like 1	1.66263	0.1	1.95484	0.0019
Gsr	glutathione reductase	1.54323	1.27×10-5	1.03966	0.9994
Acss2	acyl-CoA synthetase short-chain family member 2	1.50628	0.047	0.865105	0.9994
Txnrd1	thioredoxin reductase 1	1.42797	0.0002	0.850081	0.5978
Tgm2	transglutaminase 2, C polypeptide	1.42374	0.0008	1.05322	0.9994
Mmd	monocyte to macrophage differentiation-associated	1.4236	0.0024	1.32511	0.0019
Clcn5	chloride channel, voltage-sensitive 5	1.06761	0.99844	1.20042	0.0034
Slc9a9	solute carrier family 9 (sodium/hydrogen exchanger), member 9	0.992424	0.99844	1.30656	0.002
Zmat3	zinc finger matrin type 3	0.954431	0.99844	1.25285	0.0413
