# Supplementary material for: miR-210 promotes the anti-inflammatory phenotype and M2 polarization in murine macrophages
Source: Front Immunol. 2025 Aug 5;16:1633163. doi: 10.3389/fimmu.2025.1633163 (PMC12361208; doi:10.3389/fimmu.2025.1633163)
Supplement: Supplementary file 3 [file Table2.xlsx]

## Sheet: Sheet1
Supplemental Table 2. GSEA results assesing MSigDB Hallmark Pathways' enrichment score in miR-210 KO vs. WT M0 and M2 macrophages. NES column corresponds to Normalized Enrichment Score. Leading Edge column corresponds to genes contributing the most to the enrichment.
State	Pathway	NES	FDR	Leading Edge
M0	INTERFERON GAMMA RESPONSE	-2.53705	2.21×10-14	Ifi44,Gbp9,Isg15,Ifit1bl1,Samd9l,Ly6e,Fcgr1,Parp14,Rnf213,Tnfsf10,Samhd1,Zbp1,Stat2,Stat1,Usp18,Ifit3,Ddx60,Gbp4,Herc6,Dhx58,Oas2,Oasl1,Trafd1,Ifih1,Csf2rb2,Rnf31,Mx2,Oas3,Tap1,Parp12,Cd69,Pml,Eif2ak2,Irf2,Cfb,Xaf1,Gbp3,Il15,Sp110,Marchf1,Fgl2,Znfx1,Rigi,Irf1,Adar,Nlrc5,Trim14,Helz2,Irf7,Batf2,Casp4,Cmpk2,Pnpt1,Tdrd7,Bank1,Peli1,Jak2,Isg20,Tapbp,Ifit2,Arid5b,Rsad2,Casp1,Itgb7,Sppl2a,Gbp8,Irf4,Cmt…
	INTERFERON ALPHA RESPONSE	-2.55637	9.08×10-12	Ifi44,Isg15,Samd9l,Ly6e,Parp14,Gbp2,Parp9,Oas1g,Stat2,Usp18,Ifit3,Ddx60,Herc6,Dhx58,Oasl1,Trafd1,Ifih1,Rnf31,Mx2,Tap1,Parp12,Eif2ak2,Irf2,Gbp3,Il15,Sp110,Tent5a,Irf1,Adar,Trim14,Trim12c,Helz2,Irf7,Batf2,Cmpk2,Pnpt1,Tdrd7,Oas1a,Uba7,Isg20,Ifit2,Rsad2,Mov10,Casp1,Cmtr1,Cd47,Ube2l6,Epsti1,Trim25,Trim5,Trim26,Psmb9
	E2F TARGETS	2.40528	1.07×10-8	Stmn1,Mcm2,H2ax,Atad2,Tubb5,Mcm5,Myc,Mcm7,Tcf19,Mybl2,Dlgap5,Mcm6,Cks1b,Nap1l1,Usp1,Brca1,Paics,Mcm3,Hmmr,Rrm2,Rad51ap1,Asf1b,Dnmt1,Bard1,Slbp,Birc5,Ube2s,Pole,Cdk1,Aurka,Nudt21,Cdc20,Spc24,Ncapd2,Mcm4,Brca2,Top2a,Hmgb2,Cdkn2c,Kif22,Pa2g4,Tfrc,Ccnb2,Cdca3,Ssrp1,Spc25,Pcna,Ipo7,Chek1,Rpa2,Pole4,Nme1,Tk1,Srsf1,Dut,Gins4,Psip1,Dscc1,Cdk4,Gins3,Spag5,Kif18b,Hus1,Espl1,Ppp1r8,Suv39h1,Racgap1,Aurkb,Gsp…
	G2M CHECKPOINT	2.21904	4.32×10-5	Mt2,Ccna2,Stmn1,Mcm2,H2ax,Kif11,Mcm5,Myc,Prc1,Kmt5a,Mybl2,Mcm6,Cks1b,Exo1,E2f2,Mcm3,Pbk,Nek2,Cdc6,Hmmr,Nusap1,Knl1,Bard1,Cdc7,Uck2,Birc5,Smc2,Ube2s,Pole,G3bp1,Cdk1,Aurka,Tfdp1,Cdc20,Slc7a1,Brca2,Cenpf,Top2a,Cdkn2c,Ccnd1,Kif22,Ccnb2,Chek1,Polq,Atf5,Rpa2,E2f1,Srsf1,Odc1,Cdk4,Hif1a,Hus1,Espl1,Ube2c,Ccnt1,Suv39h1,Racgap1,Aurkb,Gspt1,Gins2,Nasp,Mki67,Dbf4,Rbl1,Kif15,Hmga1,Nolc1,Cdc45,Snrpd1,Map3k20,St…
	MYC TARGETS V1	2.18334	4.53×10-5	Ccna2,Mcm2,Mcm5,Myc,Pgk1,Mcm7,Mcm6,Hspd1,Nap1l1,Usp1,Rrm1,C1qbp,Srm,Pabpc4,G3bp1,Ppm1g,Tfdp1,Etf1,Cdc20,Ywhae,Mcm4,Srsf7,Pa2g4,Npm1,Pcna,Nme1,Cdk2,Srsf1,Dut,Odc1,Cdk4,Eif1ax,Hspe1,Rps6,Eif4a1,Eif3d,Prps2,Hdgf,Rps5,Rsl1d1,Rps10,Got2,Eprs,Gspt1,Cnbp,Ap3s1,Rnps1,Canx,Snrpa,Lsm2,Rplp0,Psma1,Cox5a,Ywhaq,Slc25a3,Orc2,Ran,Nolc1,Cdc45,Cct4,Hprt,Tyms,Snrpd1,Nhp2,Rps3,Rps2,Ppia,Ddx21,Snrpd2,Rack1,Psmb3,Cct…
	MTORC1 SIGNALING	2.15506	5.81×10-5	Egln3,Gsr,Txnrd1,Mcm2,Slc2a1,Gbe1,Ero1a,Slc7a11,Pgk1,Tuba4a,Hspd1,Sdf2l1,Gclc,Calr,Gapdh,Ak4,Psat1,Rrm2,Elovl5,Sqstm1,Ykt6,Eno1,Hspa4,Aurka,Prdx1,Etf1,Rdh11,Edem1,Psmb5,Insig1,Mcm4,Coro1a,Tfrc,Ssr1,Dhfr,Rpn1,Cyb5b,Psme3,Pgm1,Pdk1,M6pr,Hspe1,Hspa5,Btg2,Itgb2,Sc5d,Stard4,Gpi1,Eprs,Mllt11,Cd9,Canx,Cfp,Trib3,Pfkl,Idh1,Nufip1,Hprt,Rpa1,Psph,Ppia,Hmgcs1,Ebp,Adipor2,Wars1,Cct6a,Idi1,Bub1,Cacybp,Ppp1r15a…
	HYPOXIA	2.2006	0.0002	Serpine1,Plaur,Mt2,Tgm2,Ndst1,Maff,Lox,Mt1,Slc2a1,Gbe1,Ero1a,Bcl2,Plin2,Pgk1,Ampd3,Errfi1,Ccn2,Aldoc,Prdx5,Mif,Gapdh,Ak4,Pgm2,Myh9,Ext1,Eno1,Vegfa,Tnfaip3,P4ha2,Angptl4,Siah2,Pgm1,Pdk1,Ier3,Tpst2,Gpc1,Hspa5,Ugp2,Gpi1
	XENOBIOTIC METABOLISM	2.08507	0.003	Serpine1,Gsr,Arg1,Mt2,Cat,Pgd,Ptges,Gsta3,Ddah2,Papss2,Gclc,Igfbp4,Aqp9,Abcd2,Elovl5,Gss,Alas1,Tmem176b,Aco2,Ptgr1,Por,Cd36,Ninj1,Aldh9a1,Adh5,Retsat,Blvrb,F10,Pgrmc1,Ets2,Abcc3,Idh1,Smox,Hprt,Cbr1,Fas,Npc1,Pink1,Ssr3,Pemt,Cyb5a,Slc35b1,Ppard,Sertad1,Tmem97,Aldh2,Slc6a6,Ddt
	COAGULATION	1.99555	0.0171	Serpine1,Mmp14,Mmp8,Timp3,Maff,Pf4,Trf,Sh2b2,Plau,C3,Ctsk,Iscu,Pecam1,Gsn,Sirt2,S100a1,F10,Hpn,Dusp6,Csrp1,Cd9,Prep,Gda,Itgb3,Mmp9
	GLYCOLYSIS	1.87699	0.0183	Egln3,Stmn1,Ero1a,Slc16a3,Pgk1,Pkm,Gmppb,Sod1,Gclc,Mif,Pgam1,Hmmr,Ak4,Pgm2,Ext1,Eno1,Cdk1,Aurka,Ndufv3,Vegfa,Slc35a3,Taldo1,Aldh9a1,Txn1,P4ha2,Angptl4,Idua,Ier3,Chpf2,Gpc1,Slc25a10,Hspa5,Ugp2,Bpnt1,Got2,Nasp,Il13ra1,Rars,Idh1,Glce,Polr3k,Galk1,Ppia,Fam162a,Prps1,Pam,Gfpt1,Kif20a,Dld,B3gat3,Pdk3,Cyb5a,Rragd,Depdc1a
	OXIDATIVE PHOSPHORYLATION	1.83811	0.0257	Slc25a4,Cyb5r3,Abcb7,Alas1,Ndufs6,Cpt1a,Aco2,Cox6a1,Iscu,Por,Atp6v1g1,Dlst,Atp6v0c,Isca1,Uqcrq,Mgst3,Retsat,Vdac2,Cs,Cycs,Pdp1,Cox7c,Cox4i1,Ndufa4,Gpi1,Got2,Ndufa3,Cox8a,Acaa2,Mpc1,Cox5a,Slc25a3,Idh1,Atp6v1c1,Gpx4,Uqcrfs1,Slc25a5,Uqcrb,Cox7a2,Mrpl35,Oat,Timm8b,Cox7a2l,Atp6v1f,Rhot1,Grpel1,Uqcrc2,Dld,Fdx1,Mrpl11,Sdhd,Ndufs4,Ndufc2,Idh2,Tomm22,Ndufa1,Cyb5a,Ndufv1,Cox7b,Dlat,Atp6v1e1,Uqcr10,Mtx2,Ndu…
	REACTIVE OXYGEN SPECIES PATHWAY	2.08479	0.0257	Gsr,Txnrd1,Gclm,Srxn1,Cat,Prdx6,Sod1,Abcc1,Gclc,Prnp,Prdx1,Mbp,Txn1,Ercc2,Cdkn2d,Gpx4,Mgst1,Ftl1
	EPITHELIAL MESENCHYMAL TRANSITION	1.70177	0.0299	Serpine1,Plaur,Mmp14,Tgm2,Timp3,Fbln2,Lox,Cxcl5,Mcm7,Cxcl3,Tnc,Ccn2,Igfbp4,Tpm4,Vegfa,Calu,Cxcl2,Lgals1,Tnfaip3,Lama3,Gpc1,Glipr1,Cald1,Pdlim4,Sdc4,Basp1,Fuca1,Fas,Pvr,Gadd45a,Itgb3,Inhba
M2	TNFA SIGNALING VIA NFKB	-1.97056	0.004	Plk2,Cxcl1,Il6st,Zfp36,F3,Sphk1,Hbegf,Cxcl2,Icam1,Ptgs2,Klf10,Edn1,Nfkbia,Cxcl5,Ldlr,Klf2,Vegfa,Sgk1,Rnf19b,Bcl2a1a,Gem,Egr2,Ripk2,Sqstm1,Tnf,Serpinb2,Relb,Bhlhe40,Atf3,Inhba,Fos,Nfkb1,Junb,Csf1,Slc2a6,Klf9,Fosl2,Cebpb,Tank,Dusp1,Tap1,Yrdc,Maff,Slc2a3,Socs3,Ptpre,Cxcl3,Il1b,Birc3,Clcf1,Nfkbie,Ccl4,Egr1,Gch1,Rigi,Tnip2,Ptger4,Cebpd,Pdlim5,Nfkb2,Stat5a,Ier2,Rela,Ier3,Dusp5,Klf6,Ifit2,Plaur,G0s2,Abc…
	INFLAMMATORY RESPONSE	-1.93173	0.005	Rgs1,Slc7a2,Kcnj2,Calcrl,F3,Sphk1,Hbegf,Icam1,Edn1,Nfkbia,Cxcl5,Met,Ldlr,Clec5a,Ripk2,Itga5,Nlrp3,Aqp9,Ifnar1,Ccl22,Pcdh7,Inhba,Nfkb1,Csf1,Dcbld2,Slamf1,Rgs16,Best1,Ly6e,Tapbp,Ptpre,Slc31a2,Il1b,Irak2,Acvr2a,P2rx4,Slc7a1,Sema4d,Gch1,Mmp14,Cybb,P2rx7,Ptger4,Adrm1,Gpr132,Rela,Ccl24,Klf6,Cmklr1,Fpr1,Hpn,Plaur,Abca1
	INTERFERON GAMMA RESPONSE	-1.87598	0.005	Pim1,Rnf31,St3gal5,Icam1,Nlrc5,Ptgs2,Nfkbia,H2-Eb1,Helz2,Ifi44,Oas2,Ripk2,Rnf213,Xaf1,Ifit1bl1,Irf4,Ciita,Nfkb1,Stat2,Mthfd2,Samd9l,Wars1,Usp18,Irf5,Csf2rb2,Tap1,Znfx1,Ifit3,Gbp8,Ly6e,Tapbp,H2-Aa,Socs3,Upp1,Pfkp,Gpr18,Nup93,Rbck1,Samhd1,Socs1,Gch1,Sppl2a,Cmpk2,Rigi,Txnip,Il18bp,Ifi35,Rsad2,Cd74,Oas3,H2-Q7,Cmklr1,Fpr1,Mt2,Casp1,Ifit2,Oasl1,B2m,Ptpn6,Irf7,Cmtr1,Herc6,Ifih1,Irf9
	MTORC1 SIGNALING	-1.8712	0.005	Psat1,Slc1a5,Trib3,Asns,Ifrd1,Dhcr24,Phgdh,Slc7a5,Prdx1,Ldlr,Hspa9,Slc2a1,G6pdx,Sqstm1,Psph,Txnrd1,Bhlhe40,Cyp51,Mthfd2,Sc5d,Acsl3,Wars1,Scd2,Insig1,Ddit3,Slc1a4,Scd1,Fads2,Eprs,Slc2a3,Slc7a11,Shmt2,Tcea1,Sec11a,Pgk1,Skap2,Nupr1,Eef1e1,Gbe1,Sqle,Bcat1,Nfyc,Ppa1,Ddx39a,Ldha,Hspd1,Eif2s2,Hmgcr,Psmb5,Ak4,Eno1
	UNFOLDED PROTEIN RESPONSE	-1.87517	0.0183	Psat1,Chac1,Asns,Aldh18a1,Slc7a5,Wfs1,Vegfa,Hspa9,Atf4,Ifit1bl1,Atf3,Mthfd2,Shc1,Cebpb,Slc1a4,Exosc1,Zbtb17,Sec11a,Bag3,Nfyb,Iars
