# Supplementary material for: miR-210 promotes the anti-inflammatory phenotype and M2 polarization in murine macrophages
Source: Front Immunol. 2025 Aug 5;16:1633163. doi: 10.3389/fimmu.2025.1633163 (PMC12361208; doi:10.3389/fimmu.2025.1633163)
Supplement: Supplementary file 4 [file Table3.xlsx]

## Sheet: Sheet1
Supplemental Table 3. DEGs (FDR<0.05) that contributed to significant enrichment in GSEA analyses. Relevant to Supplemental Figure 4 and Supplemental Table 2.
State	Gene Name	Gene Description	FC	FDR
M0	Egln3	egl-9 family hypoxia-inducible factor 3	1.83234	3.36×10-6
	Serpine1	serine (or cysteine) peptidase inhibitor, clade E, member 1	3.34882	3.36×10-6
	Ifi44	interferon-induced protein 44	0.544136	3.58×10-6
	Gbp9	guanylate-binding protein 9	0.522628	7.96×10-6
	Gsr	glutathione reductase	1.54323	1.27×10-5
	Isg15	ISG15 ubiquitin-like modifier	0.537606	1.69×10-5
	Plaur	plasminogen activator, urokinase receptor	1.9322	6.80×10-5
	Ifit1bl1	interferon induced protein with tetratricpeptide repeats 1B like 1	0.258675	0.000108649
	Txnrd1	thioredoxin reductase 1	1.42797	0.000180224
	Mt2	metallothionein 2	1.59571	0.000203141
	Ly6e	lymphocyte antigen 6 complex, locus E	0.63799	0.000290743
	Ccna2	cyclin A2	2.2195	0.000792383
	Tgm2	transglutaminase 2, C polypeptide	1.42374	0.000829799
	Ndst1	N-deacetylase/N-sulfotransferase (heparan glucosaminyl) 1	1.31409	0.00301999
	Gclm	glutamate-cysteine ligase, modifier subunit	1.40406	0.00323984
	Gbp2	guanylate binding protein 2	0.54817	0.00523709
	Maff	v-maf musculoaponeurotic fibrosarcoma oncogene family, protein F (avian)	2.11501	0.00571893
	Tnfsf10	tumor necrosis factor (ligand) superfamily, member 10	0.512845	0.00661809
	Srxn1	sulfiredoxin 1 homolog (S. cerevisiae)	1.43406	0.0112882
	Cat	catalase	1.29013	0.0140481
	Mcm2	minichromosome maintenance complex component 2	1.4974	0.0144771
	Stmn1	stathmin 1	1.69886	0.0144771
	H2ax	H2A.X variant histone	1.50615	0.0221769
	Gbp4	guanylate binding protein 4	0.226069	0.0243663
	Slc25a4	solute carrier family 25 (mitochondrial carrier, adenine nucleotide translocator), member 4	1.35837	0.0367305
	Lox	lysyl oxidase	1.69253	0.0414783
	Mt1	metallothionein 1	1.34998	0.0448398
	Slc2a1	solute carrier family 2 (facilitated glucose transporter), member 1	1.36145	0.0459216
	Prdx6	peroxiredoxin 6	1.39279	0.0475565
	Kif11	kinesin family member 11	1.80512	0.0488
M2	Rgs1	regulator of G-protein signaling 1	0.680293	1.10×10-6
	Plk2	polo like kinase 2	0.769446	2.71×10-6
	Psat1	phosphoserine aminotransferase 1	0.662192	7.61×10-5
	Slc7a2	solute carrier family 7 (cationic amino acid transporter, y+ system), member 2	0.805037	0.000118463
	Cxcl1	chemokine (C-X-C motif) ligand 1	0.330065	0.000161695
	Slc1a5	solute carrier family 1 (neutral amino acid transporter), member 5	0.737332	0.00587423
	Trib3	tribbles pseudokinase 3	0.630736	0.00587423
	Il6st	interleukin 6 signal transducer	0.846967	0.00623677
	Chac1	ChaC, cation transport regulator 1	0.519169	0.00719585
	Zfp36	zinc finger protein 36	0.808411	0.00725238
	Asns	asparagine synthetase	0.672604	0.018108
	Kcnj2	potassium inwardly-rectifying channel, subfamily J, member 2	0.760224	0.0237527
	Calcrl	calcitonin receptor-like	0.78161	0.0283481
	Pim1	proviral integration site 1	0.846124	0.0302262
	Ifrd1	interferon-related developmental regulator 1	0.801067	0.0321679
	Rnf31	ring finger protein 31	0.754624	0.0409196
	St3gal5	ST3 beta-galactoside alpha-2,3-sialyltransferase 5	0.613098	0.043168
	F3	coagulation factor III	0.552656	0.044558
